# Supplementary material for: RNAPII Degradation Factor Def1 Is Required for Development, Stress Response, and Full Virulence of Magnaporthe oryzae
Source: J Fungi (Basel). 2023 Apr 13;9(4):467. doi: 10.3390/jof9040467 (PMC10145571; doi:10.3390/jof9040467)
Supplement: Supplementary file 1 [file jof-09-00467-s001.zip]

Archive with 1 entries (1 files):
- jof-2254551-supplementary.pdf
